# Supplementary material for: Integrated Metagenomic and Metabolomic Analyses Reveal Rhizosphere Soil Microecological Changes in Thlaspi arvense L. Lines with Different Alkaloid Contents
Source: Microorganisms. 2026 Mar 12;14(3):643. doi: 10.3390/microorganisms14030643 (PMC13028767; doi:10.3390/microorganisms14030643)
Supplement: Supplementary file 1 [file microorganisms-14-00643-s001.zip]

Archive with 3 entries (3 files):
- microorganisms-4166102-supplementary figure.pdf
- Table S1..xlsx
- Table S2..xlsx
