# Supplementary material for: Integrated Metagenomic and Metabolomic Analyses Reveal Rhizosphere Soil Microecological Changes in Thlaspi arvense L. Lines with Different Alkaloid Contents
Source: Microorganisms. 2026 Mar 12;14(3):643. doi: 10.3390/microorganisms14030643 (PMC13028767; doi:10.3390/microorganisms14030643)
Supplement: Supplementary file 1 [file microorganisms-14-00643-s001.zip › Table S1..xlsx]

## Sheet: Sheet1
Table S1. Field pennycress rhizosphere soil microbial metagenome sequencing data statistics.
Sample ID	Clean date base (bp)	Number of Reads		GC(%)	Q20(%)	Q30(%)
L1-1	6155619303	38257224		62.26	97.63	93.09
L1-2	6896275567	42909878		62.4	97.6	93.01
L1-3	7444760091	46374156		61.82	97.48	92.58
L2-1	6293099247	39220928		62.2	97.36	92.22
L2-2	6602640155	41059582		60.94	97.46	92.55
L2-3	7532799547	47060726		61.52	97.56	92.83
H-1	6368263979	39783802		61.32	97.71	93.26
H-2	6557326207	40845678		62.05	97.57	92.89
H-3	6338879372	39699938		63.07	97.46	92.54
CK-1	6228265241	40469736		64.62	98.55	93.79
CK-2	6892390549	42907714		65.39	98.46	93.44
CK-3	6161815176	39303720		64.1	98.62	93.89
