# Supplementary material for: Integrated Metagenomic and Metabolomic Analyses Reveal Rhizosphere Soil Microecological Changes in Thlaspi arvense L. Lines with Different Alkaloid Contents
Source: Microorganisms. 2026 Mar 12;14(3):643. doi: 10.3390/microorganisms14030643 (PMC13028767; doi:10.3390/microorganisms14030643)
Supplement: Supplementary file 1 [file microorganisms-14-00643-s001.zip › Table S2..xlsx]

## Sheet: Sheet1
Table S2. Difference significance analysis results of metabolite
Comparison Groups	Number of significant metabolites	Up-regulated	Down-regulated
CK vs L1	414	258	156
CK vs L2	327	190	137
CK vs H	366	237	129
L1 vs L2	402	125	277
L1 vs H	343	193	150
L2 vs H	369	277	92
